# Supplementary material for: Transcriptional induction by ecdysone in Drosophila salivary glands involves an increase in chromatin accessibility and acetylation
Source: Nucleic Acids Res. 2025 Apr 15;53(7):gkaf284. doi: 10.1093/nar/gkaf284 (PMC11997763; doi:10.1093/nar/gkaf284)
Supplement: gkaf284_Supplemental_Files [file gkaf284_supplemental_files.zip]

Archive with 3 entries (3 files):
- Supplementary figures.docx
- Supplementary methods.docx
- Supplementary_tables.zip
